# Supplementary material for: Phage K gp102 Drives Temperature-Sensitive Antibacterial Activity on USA300 MRSA
Source: Viruses. 2022 Dec 21;15(1):17. doi: 10.3390/v15010017 (PMC9861931; doi:10.3390/v15010017)
Supplement: Supplementary file 1 [file viruses-15-00017-s001.zip]

Archive with 1 entries (1 files):
- viruses-2068693-supplementary.xlsx
