# Supplementary material for: Phage K gp102 Drives Temperature-Sensitive Antibacterial Activity on USA300 MRSA
Source: Viruses. 2022 Dec 21;15(1):17. doi: 10.3390/v15010017 (PMC9861931; doi:10.3390/v15010017)
Supplement: Supplementary file 1 [file viruses-15-00017-s001.zip › viruses-2068693-supplementary.xlsx]

## Sheet: Table S1
Table S1. Nature and location of all GHT and GHTP mutants of phage K, relative to the wildtype gp102 gene
None of the listed mutations were detected in the parent lab stock or in any of the plaque picks used to initiate this experiment (K1, K2, K3, K4, K5, K6), despite mean sequencing depth ~1000X. However, the possibility of a very low-frequency variant cannot be completely eliminated
* Mutants in parentheses may not be independent of each other. Genetically independent mutants are known to have occurred following the picking of independent plaques, in which the parental plaques did not carry the mutation.
Mutants in red text were selected for detailed characterization work (see Table 1).
		Mutants *
Genome Location (bp)	ORF	GHT Mutants	GHTP Mutants	No. Independent Mutations at this Position	Nucleotide Change	Type of Change	Codon Number	Position Within Codon	Codon Change	Amino Acid Change	Predicted Effect	Protein Length (aa)	Annotated translation
120721			GHTP-2C3		-TTATGATATAGT	Deletion	promoter				impaired transcription
120753		(GHT-1, GHT-2)	GHTP-2A1 GHTP-4A2 GHTP-5A2 (GHTP-6A2, GHTP-6C3)	at least 5	G -> A	SNP (transition)	RBS				impaired translation
120754			GHTP-1C3 GHTP-3B2	2	G -> A	SNP (transition)	RBS				impaired translation
120766..121209	Wild-Type CPT_phageK_gp102											147	MFISLNQEEKELLTKEESKYTPLETSREFNTPKEEFIVTSYNEGKPLDYIAKEAKVSMGLIYTVLNYYKVGKRNKKSPVEERIAHILKDKNLVKEIIKDYQYMNLQDIYSKYNLHKNGLYYILDLYHVERKSELKDKALEEDNIVVE
120811			GHTP-3D1		G -> T	SNP (transversion)	16	1	GAG->TAG (amber)		Truncation	15	MFISLNQEEKELLTK*
120814			GHTP-5B2 GHTP-6D3	2	G -> T	SNP (transversion)	17	1	GAA->TAA (ochre)		Truncation	16	MFISLNQEEKELLTKE*
120818			GHTP-3A2 GHTP-5D2	2	(A)3 -> (A)4	Insertion (tandem repeat)	18	2			Frame Shift	18	MFISLNQEEKELLTKEEK*
120827			GHTP-1D2		+A	Insertion	21	2			Frame Shift	29	MFISLNQEEKELLTKEESKYNTIRNIKRV*
120833			GHTP-5D1		T -> G	SNP (transversion)	23	2	TTA->TGA (opal)		Truncation	22	MFISLNQEEKELLTKEESKYTP*
120835			GHTP-1B1		G -> T	SNP (transversion)	24	1	GAA->TAA (ochre)		Truncation	23	MFISLNQEEKELLTKEESKYTPL*
120838			GHTP-1C1		(A)3 -> (A)2	Deletion (tandem repeat)	25	1			Frame Shift	37	MFISLNQEEKELLTKEESKYTPLEHQESLTHLKKNSL*
120847			GHTP-4A3		G -> T	SNP (transversion)	28	1	GAG->TAG (amber)		Truncation	27	MFISLNQEEKELLTKEESKYTPLETSR*
120866			GHTP-3A1		AAGA -> GTTT	Substitution	34	2	GAA,GAA -> GGT,TTA	EE -> GL	Substitution	38	MFISLNQEEKELLTKEESKYTPLETSREFNTPKGLPSL*
120871					+CC	Insertion	36	1			Frame Shift
120868		GHT-3	GHTP-6A3 GHTP-4C3	at least 3	G -> T	SNP (transversion)	35	1	GAA->TAA (ochre)		Truncation	34	MFISLNQEEKELLTKEESKYTPLETSREFNTPKE*
120875			GHTP-6A1		T -> G	SNP (transversion)	37	2	ATT -> AGT	I -> S	Substitution	147	MFISLNQEEKELLTKEESKYTPLETSREFNTPKEEFSVTSYNEGKPLDYIAKEAKVSMGLIYTVLNYYKVGKRNKKSPVEERIAHILKDKNLVKEIIKDYQYMNLQDIYSKYNLHKNGLYYILDLYHVERKSELKDKALEEDNIVVE
120912			GHTP-6C1		C -> A	SNP (transversion)	49	3	TAC->TAA (ochre)		Truncation	48	MFISLNQEEKELLTKEESKYTPLETSREFNTPKEEFIVTSYNEGKPLD*
120922			GHTP-2B2		G -> T	SNP (transversion)	53	1	GAA->TAA (ochre)		Truncation	52	MFISLNQEEKELLTKEESKYTPLETSREFNTPKEEFIVTSYNEGKPLDYIAK*
120926			GHTP-1C2 GHTP-2C1 GHTP-3C1 GHTP-4C1 GHTP-5B3	5	C -> A	SNP (transversion)	54	2	GCT -> GAT	A -> D	Substitution	147	MFISLNQEEKELLTKEESKYTPLETSREFNTPKEEFIVTSYNEGKPLDYIAKEDKVSMGLIYTVLNYYKVGKRNKKSPVEERIAHILKDKNLVKEIIKDYQYMNLQDIYSKYNLHKNGLYYILDLYHVERKSELKDKALEEDNIVVE
120936			GHTP-2D2		T -> G	SNP (transversion)	57	3	AGT -> AGG	S -> R	Substitution	147	MFISLNQEEKELLTKEESKYTPLETSREFNTPKEEFIVTSYNEGKPLDYIAKEAKVRMGLIYTVLNYYKVGKRNKKSPVEERIAHILKDKNLVKEIIKDYQYMNLQDIYSKYNLHKNGLYYILDLYHVERKSELKDKALEEDNIVVE
120940			GHTP-2D1 GHTP-3C2 (GHTP-4A1, GHTP-4B2) (GHTP-5B1, GHTP-5C2) (GHTP-6B1, GHTP-6C2)	at least 5	G -> A	SNP (transition)	59	1	GGA -> AGA	G -> R	Substitution	147	MFISLNQEEKELLTKEESKYTPLETSREFNTPKEEFIVTSYNEGKPLDYIAKEAKVSMRLIYTVLNYYKVGKRNKKSPVEERIAHILKDKNLVKEIIKDYQYMNLQDIYSKYNLHKNGLYYILDLYHVERKSELKDKALEEDNIVVE
120953			GHTP-1B3 GHTP-2C2	2	C -> T	SNP (transition)	63	2	ACA -> ATA	T -> I	Substitution	147	MFISLNQEEKELLTKEESKYTPLETSREFNTPKEEFIVTSYNEGKPLDYIAKEAKVSMGLIYIVLNYYKVGKRNKKSPVEERIAHILKDKNLVKEIIKDYQYMNLQDIYSKYNLHKNGLYYILDLYHVERKSELKDKALEEDNIVVE
120982			(GHTP-1A2, GHTP-1B2) GHTP-5C1	at least 5	C -> A	SNP (transversion)	73	1	CGT -> AGT	R -> S	Substitution	147	MFISLNQEEKELLTKEESKYTPLETSREFNTPKEEFIVTSYNEGKPLDYIAKEAKVSMGLIYTVLNYYKVGKSNKKSPVEERIAHILKDKNLVKEIIKDYQYMNLQDIYSKYNLHKNGLYYILDLYHVERKSELKDKALEEDNIVVE
			GHTP-3D3 (GHTP-4C2, GHTP-4D1) GHTP-6B3		C -> T	SNP (transition)	73	1	CGT -> TGT	R -> C	Substitution	147	MFISLNQEEKELLTKEESKYTPLETSREFNTPKEEFIVTSYNEGKPLDYIAKEAKVSMGLIYTVLNYYKVGKCNKKSPVEERIAHILKDKNLVKEIIKDYQYMNLQDIYSKYNLHKNGLYYILDLYHVERKSELKDKALEEDNIVVE
120995		GHT-4	GHTP-3D2 GHTP-5C3	at least 2	C -> A	SNP (transversion)	77	2	TCA->TAA (ochre)		Truncation	76	MFISLNQEEKELLTKEESKYTPLETSREFNTPKEEFIVTSYNEGKPLDYIAKEAKVSMGLIYTVLNYYKVGKRNKK*
121038			GHTP-2A2		(A)5 -> (A)6	Insertion (tandem repeat)	91	3			Frame Shift	97	MFISLNQEEKELLTKEESKYTPLETSREFNTPKEEFIVTSYNEGKPLDYIAKEAKVSMGLIYTVLNYYKVGKRNKKSPVEERIAHILKDKKLSQRDY*
121066			GHTP-3C3 GHTP-6B2	2	C -> T	SNP (transition)	101	1	CAA->TAA (ochre)		Truncation	100	MFISLNQEEKELLTKEESKYTPLETSREFNTPKEEFIVTSYNEGKPLDYIAKEAKVSMGLIYTVLNYYKVGKRNKKSPVEERIAHILKDKNLVKEIIKDY*
121081			GHTP-2B3		C -> T	SNP (transition)	106	1	CAG->TAG (amber)		Truncation	105	MFISLNQEEKELLTKEESKYTPLETSREFNTPKEEFIVTSYNEGKPLDYIAKEAKVSMGLIYTVLNYYKVGKRNKKSPVEERIAHILKDKNLVKEIIKDYQYMNL*
121101			GHTP-4B3		T -> G	SNP (transversion)	112	3	TAT->TAG (amber)		Truncation	111	MFISLNQEEKELLTKEESKYTPLETSREFNTPKEEFIVTSYNEGKPLDYIAKEAKVSMGLIYTVLNYYKVGKRNKKSPVEERIAHILKDKNLVKEIIKDYQYMNLQDIYSK*
121113			GHTP-1A3		G -> T	SNP (transversion)	116	3	AAG -> AAT	K -> N	Substitution	147	MFISLNQEEKELLTKEESKYTPLETSREFNTPKEEFIVTSYNEGKPLDYIAKEAKVSMGLIYTVLNYYKVGKRNKKSPVEERIAHILKDKNLVKEIIKDYQYMNLQDIYSKYNLHNNGLYYILDLYHVERKSELKDKALEEDNIVVE
121135			(GHTP-4B1, GHTP-4D2)	at least 2	G -> A	SNP (transition)	124	1	GAT -> AAT	D -> N	Substitution	147	MFISLNQEEKELLTKEESKYTPLETSREFNTPKEEFIVTSYNEGKPLDYIAKEAKVSMGLIYTVLNYYKVGKRNKKSPVEERIAHILKDKNLVKEIIKDYQYMNLQDIYSKYNLHKNGLYYILNLYHVERKSELKDKALEEDNIVVE
			GHTP-3A3		G -> T	SNP (transversion)	124	1	GAT -> TAT	D -> Y	Substitution	147	MFISLNQEEKELLTKEESKYTPLETSREFNTPKEEFIVTSYNEGKPLDYIAKEAKVSMGLIYTVLNYYKVGKRNKKSPVEERIAHILKDKNLVKEIIKDYQYMNLQDIYSKYNLHKNGLYYILYLYHVERKSELKDKALEEDNIVVE
121154			GHTP-1D3 GHTP-3B1 GHTP-6D2	3	G -> T	SNP (transversion)	130	2	AGA -> ATA	R -> I	Substitution	147	MFISLNQEEKELLTKEESKYTPLETSREFNTPKEEFIVTSYNEGKPLDYIAKEAKVSMGLIYTVLNYYKVGKRNKKSPVEERIAHILKDKNLVKEIIKDYQYMNLQDIYSKYNLHKNGLYYILDLYHVEIKSELKDKALEEDNIVVE
				total sites = 29									total mutants = 31

## Sheet: Table S2
Table S2. Genetic Characterization of S. aureus Strains on which both wild-type phage K and gp102 mutants form plaques
				Plaque Morphology
	Strain Lineage Information			gp102 mutants better than K	gp102 mutants same as K	Isolate Source 4	Source of Lineage Information 1	Additional Strain Info 1
S. aureus Strain	MLST	MRSA	USA300					spa type	PVL+	SCCmec type	Other
HER#1238	95	no	no		•	Felix d'Herrelle Reference Center	sequenced in this study	t645	PVL+	mec-	not USA300 2
MW2	1	yes	no		•	NARSA	Côrtes et al. Mem Inst Oswaldo Cruz 112, 790 (2017)	t128	PVL+	SCCmec IV	USA400
N315	5	yes	no		•	NARSA	BEI Resources; Shukla et al. J Clin Microbiol 50, 3526 (2012)	t002	PVL-	SCCmec II	USA100
AR215	5	yes	no		•	CDC and FDA AR Isolate Bank	SAMN04901605	t242	PVL-	type II (2A)	not USA300 2
AR218	5	yes	no		•	CDC and FDA AR Isolate Bank	SAMN04901608	t002	PVL-	type II (2A)	not USA300 2
AR220	5	yes	no		•	CDC and FDA AR Isolate Bank	SAMN04901610	t002	PVL-	type II (2A)	not USA300 2
AR224	5	yes	no		•	CDC and FDA AR Isolate Bank	SAMN04901614	t458	PVL-	type II (2A)	not USA300 2
AR228	5	yes	no		•	CDC and FDA AR Isolate Bank	SAMN04901618	t002	PVL-	type II (2A)	not USA300 2
AR707	5	yes	no		•	CDC and FDA AR Isolate Bank	SAMN11953857	t306	PVL-	type II (2A)	not USA300 2
AR709	5	yes	no		•	CDC and FDA AR Isolate Bank	SAMN11953859	t002	PVL-	type II (2A)	not USA300 2
AR710	5	yes	no		•	CDC and FDA AR Isolate Bank	SAMN11953860	t5654	PVL-	type IV or II *conflict	not USA300 2
AR711	5	yes	no		•	CDC and FDA AR Isolate Bank	SAMN11953861	unk	PVL-	type II (2A)	not USA300 2
AR712	5	yes	no		•	CDC and FDA AR Isolate Bank	SAMN11953862	t5654	PVL-	type IV or II *conflict	not USA300 2
AR717	5	yes	no		•	CDC and FDA AR Isolate Bank	SAMN11953867	t668	PVL-	type II (2A)	not USA300 2
AR720	5	yes	no		•	CDC and FDA AR Isolate Bank	SAMN11953870	t5654	PVL-	type IV or II *conflict	not USA300 2
AR721	5	yes	no		•	CDC and FDA AR Isolate Bank	SAMN11953871	t548	PVL-	type IV or II *conflict	not USA300 2
AR722	5	yes	no		•	CDC and FDA AR Isolate Bank	SAMN11953872	t5654	PVL-	type II (2A)	not USA300 2
AR723	5	yes	no		•	CDC and FDA AR Isolate Bank	SAMN11953873	t5654	PVL-	type IV or II *conflict	not USA300 2
AR724	5	yes	no		•	CDC and FDA AR Isolate Bank	SAMN11953874	t548	PVL-	type II (2A)	not USA300 2
AR701	30	yes	no		•	CDC and FDA AR Isolate Bank	SAMN11953851	t019	PVL-	mecA (no cassette)	not USA300 2
NRS 104 (Cowan I)	30	no	no		•	NARSA	SAMN03255471	t076	PVL+	mec-	not USA300 2
ATCC 19685	30	no	no		•	ATCC	sequenced in this study	t318	PVL+	mec-	not USA300 2
MRSA252	36	yes	no		•	NARSA	NC_002952	t018	PVL-	mec-	not USA300 2
AR716	45	no	no		•	CDC and FDA AR Isolate Bank	SAMN11953866	t073	PVL-	mec-	not USA300 2
AR718	45	yes	no		•	CDC and FDA AR Isolate Bank	SAMN11953868	t073	PVL-	mec-	not USA300 2
AR714	72	yes	no		•	CDC and FDA AR Isolate Bank	SAMN11953864	t2703	PVL-	mec-	not USA300 2
NRS 105 (Wood 46)	97	no	no		•	NARSA	SAMN3255473; Balachandran et al. PLOS One 12, e0183913 (2017)	t359	PVL-	mec-	not USA300 2
AR227	225	yes	no		•	CDC and FDA AR Isolate Bank	SAMN04901617	t045	PVL-	mec-	not USA300 2
AR713	228	yes	no		•	CDC and FDA AR Isolate Bank	SAMN11953863	unk	PVL-	type I (1B)	not USA300 2
AR719	231	yes	no		•	CDC and FDA AR Isolate Bank	SAMN11953869	t002	PVL-	type II (2A)	not USA300 2
1814/06	247	yes	no		•	M. Grinholc	sequenced in this study	t052	PVL-	SCCmec I	not USA300 2
COL	250	yes	no		•	NARSA	BEI Resources	t008	PVL-	SCCmec I
PS 187	395	no	no		•	ATCC	SAMN02469395	t8605	PVL-	mec-	not USA300 2
HER#1475	6340	no	no		•	Felix d'Herrelle Reference Center	sequenced in this study	t021	PVL+	mec-	not USA300 2
44A	707	no	no		•	Felix d'Herrelle Reference Center	sequenced in this study; El Haddad et al. PLOS ONE 9, e102600 (2014)	unk	PVL-	mec-	not USA300 2
Newman	8	no	no		•	Mark Shirtliff	NC_009641	t008	PVL-	mec-	not USA300 2
RN4220	8 3	no	no		•	Gail Christie	BEI Resources	t211	PVL-	mec-	not USA300 2
AR217	8	yes	no	(K better than GHT-2)		CDC and FDA AR Isolate Bank	SAMN04901607	t064	PVL-	IV(c or g) *conflict	not USA300 2
TCH1516	8	yes	yes	•		ATCC	Highlander et al. BMC Microbiol 7, 99 (2007)	t008	PVL+	SCCmec IVa	USA300
FPR3757	8	yes	yes	•		ATCC	NC_007790	t008	PVL+	SCCmec IVa	USA300 2
LAC	8	yes	yes	•		Ken Bayles	Kennedy et al. PNAS 105, 1327 (2008)	t008	PVL+	SCCmec IVa	USA300 2
NRS 643	8	yes	yes	•		BEI Resources	BEI Resources	t008	PVL+	SCCmec IVa	USA300
NRS 662	8	yes	yes	•		BEI Resources	BEI Resources	t008	PVL+	SCCmec IVa	USA300
NRS 683	8	yes	yes	•		BEI Resources	BEI Resources	t008	PVL+	SCCmec IVa	USA300
NRS 694	8	yes	yes	•		BEI Resources	BEI Resources	t008	PVL+	SCCmec IVa	USA300
NRS 716	8	yes	yes	•		BEI Resources	BEI Resources	t008	PVL+	SCCmec IVa	USA300
NRS 732	8	yes	yes	•		BEI Resources	BEI Resources	t008	PVL+	SCCmec IVa	USA300
NRS 384	8	yes	yes	•		NARSA	BEI Resources	t008	PVL+	SCCmec IVa	USA300 2
AR216	8	yes	yes	•		CDC and FDA AR Isolate Bank	SAMN04901606	t008	PVL+	SCCmec IVa	USA300 2
AR225	8	yes	yes	•		CDC and FDA AR Isolate Bank	SAMN04901615	t596	PVL+	SCCmec IVa	USA300 2
AR706	8	yes	yes	•		CDC and FDA AR Isolate Bank	SAMN11953856	t008	PVL+	SCCmec IVa	USA300 2
1 If an NCBI accession number of dataset is listed, or if the strain was sequenced as part of this study, the reported traits were determined by downloading the listed sequence data and passing it through (MLST v1.6; spaTyper v1.0; SCCmecFinder v1.2; VirulenceFinder 2.0) using the Center for Genomic Epidemiology (https://cge.food.dtu.dk/). Asterisks (*) mark strains for which the subtype predicti…
2 For strains typed by us (whether as primary typing or to confirm the identity of our stock), we defined strains as US300 if they were ST8, SCCmec type IVa, and PVL+. Note that the USA300 lineage is a subset of ST8. Accordingly, we saw that not all ST8 strains showed the temperature sensitive plaque morphology of K, only those that also possessed the other features of the USA300 lineage.
3 mutant of NCTC8325
4 ATCC - American Type Culture Collection; NARSA - Network on Antimicrobial Resistance in Staphylococcus aureus

## Sheet: Table S3
Table S3. Taxonomic distribution of predicted proteins containing domains similar to Gp102 of phage K
Subfamily	Genus	# ICTV-reconized species with gp102 homolog
Bastillevirinae	Agatevirus	3 of 3
	Bastillevirus	0 of 4
	Bequatrovirus	4 of 6
	Caeruleovirus	0 of 6
	Eldridgevirus	0 of 1
	Goettingenvirus	1 of 1
	Grisebachstrassevirus	0 of 1
	Jeonjuvirus	1 of 1
	Matervirus	0 of 1
	Moonbeamvirus	0 of 1
	Nitunavirus	0 of 3 *
	Shalavirus	0 of 1
	Siophivirus	0 of 1
	Tsarbombavirus	2 of 2
	Wphvirus	0 of 5
Brockvirinae	Kochikohdavirus	3 of 3
	Schiekvirus	3 of 3
Jasinkavirinae	Pecentumvirus	11 of 11
Spounavirinae	Okubovirus	0 of 2
	Siminovitchvirus	0 of 3
Twortvirinae	Baoshanvirus	2 of 2
	Kayvirus	11 of 11 **
	Sciuriunavirus	1 of 1
	Sepunavirus	2 of 2
	Silviavirus	3 of 3
	Twortvirus	1 of 1
no subfamily assignment	Elpedvirus	0 of 13 total species
	Harbinvirus
	Hopescreekvirus
	Mooreparkvirus
	Salchichonvirus
	Tybeckvirus
	Watanabevirus
	no genus
All taxonomic information is based on ICTV MSL#37
* Homologs found some phages informally categorized as "unclassified Nitunavirus" by NCBI's automated algorithm. However, a preliminary comaprison using the NCBIvirus phylogenetic tree tool suggests that these might cluster separately from the ICTV-accepted Nitunvirus phages, near the 70% identity threshold, and thus warrant further investigation (data not shown).
** Also present in all the unclassified Kayvirus phages, including many that appear to represent as-yet unrecognized species, based on the generally accepted intergenomic similarity thresholds of 95% and 70% for species and genus, respectively.

## Sheet: Figure S1
Figure S1. Nucleotide-level similarity (% identity) of the coding sequences for homologs of the phage K gp102 gene
Heatmap shading uses thresholds of 100% identity and 98% identity in the nucelotide sequence of each phage's gp102 homolog
All phages in this table belong to ICTV-recognized species in the Kayvirus genus or have at least 70% nucleotide level similarity to phage K, thereby meeting the generally accepted threshold for inclusion in the same genus.
The gene sequences of gp102 homologs are at least 94% identical, even among phages whose genome-wide similarity is lower.
	Stab22	Stab23	MCE-2014	812	FER_p2	A5W	ENKO4	fRuSau02	Intesti9	Intesti13	K	PYO4	SES_M1	phiIPLA-RODI	phiSA012	JD007	Stab21	S25-3	S25-4	P108	GH15	Stab20
Stab22		97.3	94.8	94.1	94.1	94.1	94.1	94.1	94.1	94.1	94.1	94.1	94.1	93.9	94.4	94.1	94.1	94.4	94.4	95.9	95	95
Stab23	97.3		95	94.4	94.4	94.4	94.4	94.4	94.4	94.4	94.4	94.4	94.4	94.1	94.8	93.9	93.9	94.6	94.6	96.4	95.5	95.5
MCE-2014	94.8	95		98.4	98.4	98.4	98.4	98.4	98.4	98.4	98.4	98.4	98.4	98.6	98	98	98	98.6	98.6	96.2	97.1	97.5
812	94.1	94.4	98.4		100	100	100	100	100	100	100	100	100	99.8	98.2	98.2	98.2	98.9	98.9	95.9	96.4	95.9
FER_p2	94.1	94.4	98.4	100		100	100	100	100	100	100	100	100	99.8	98.2	98.2	98.2	98.9	98.9	95.9	96.4	95.9
A5W	94.1	94.4	98.4	100	100		100	100	100	100	100	100	100	99.8	98.2	98.2	98.2	98.9	98.9	95.9	96.4	95.9
ENKO4	94.1	94.4	98.4	100	100	100		100	100	100	100	100	100	99.8	98.2	98.2	98.2	98.9	98.9	95.9	96.4	95.9
fRuSau02	94.1	94.4	98.4	100	100	100	100		100	100	100	100	100	99.8	98.2	98.2	98.2	98.9	98.9	95.9	96.4	95.9
Intesti9	94.1	94.4	98.4	100	100	100	100	100		100	100	100	100	99.8	98.2	98.2	98.2	98.9	98.9	95.9	96.4	95.9
Intesti13	94.1	94.4	98.4	100	100	100	100	100	100		100	100	100	99.8	98.2	98.2	98.2	98.9	98.9	95.9	96.4	95.9
K	94.1	94.4	98.4	100	100	100	100	100	100	100		100	100	99.8	98.2	98.2	98.2	98.9	98.9	95.9	96.4	95.9
PYO4	94.1	94.4	98.4	100	100	100	100	100	100	100	100		100	99.8	98.2	98.2	98.2	98.9	98.9	95.9	96.4	95.9
SES_M1	94.1	94.4	98.4	100	100	100	100	100	100	100	100	100		99.8	98.2	98.2	98.2	98.9	98.9	95.9	96.4	95.9
phiIPLA-RODI	93.9	94.1	98.6	99.8	99.8	99.8	99.8	99.8	99.8	99.8	99.8	99.8	99.8		98.4	98.4	98.4	99.1	99.1	95.7	96.2	96.2
phiSA012	94.4	94.8	98	98.2	98.2	98.2	98.2	98.2	98.2	98.2	98.2	98.2	98.2	98.4		98.6	98.6	99.3	99.3	96.2	95.9	95.9
JD007	94.1	93.9	98	98.2	98.2	98.2	98.2	98.2	98.2	98.2	98.2	98.2	98.2	98.4	98.6		100	99.3	99.3	95	95.5	95.5
Stab21	94.1	93.9	98	98.2	98.2	98.2	98.2	98.2	98.2	98.2	98.2	98.2	98.2	98.4	98.6	100		99.3	99.3	95	95.5	95.5
S25-3	94.4	94.6	98.6	98.9	98.9	98.9	98.9	98.9	98.9	98.9	98.9	98.9	98.9	99.1	99.3	99.3	99.3		100	95.7	96.2	96.2
S25-4	94.4	94.6	98.6	98.9	98.9	98.9	98.9	98.9	98.9	98.9	98.9	98.9	98.9	99.1	99.3	99.3	99.3	100		95.7	96.2	96.2
P108	95.9	96.4	96.2	95.9	95.9	95.9	95.9	95.9	95.9	95.9	95.9	95.9	95.9	95.7	96.2	95	95	95.7	95.7		98.6	98.2
GH15	95	95.5	97.1	96.4	96.4	96.4	96.4	96.4	96.4	96.4	96.4	96.4	96.4	96.2	95.9	95.5	95.5	96.2	96.2	98.6		99.5
Stab20	95	95.5	97.5	95.9	95.9	95.9	95.9	95.9	95.9	95.9	95.9	95.9	95.9	96.2	95.9	95.5	95.5	96.2	96.2	98.2	99.5
Phage	Sequence Source
Stab22	ORF163 (LR215721)
Stab23	ORF163 (LR215720)
MCE-2014	unannotated (KJ888149.1): 122453-122896
812	gene168 (MH844528)
FER_p2	unpublished
A5W	gene141 (NC_047728.1:120745-121188)
ENKO4	unpublished
fRuSau02	ORF171 (MF398190)
Intesti9	unpublished
Intesti13	unpublished
K	CPT_phageK_gp102 (NC_005880)
PYO4	unpublished
SES_M1	unpublished
phiIPLA-RODI	unannotated (KP027446.1:115468-115911)
phiSA012	gene146 (AB903967.1:115783-116226)
JD007	unannotated (JX87867.1:complement109523-109966)
Stab21	ORF166 (LR215719)
S25-3	gene157 (AB853330.1:119630-120073)
S25-4	gene166 (AB853331.1:124497-124940)
P108	gene63 (KM216423.1: 57820-58263)
GH15	gene162 (JQ686190.1:119365-119274)
Stab20	ORF170 (LR215718)

## Sheet: Figure S2
Figure S2. Similarity of the Gp102-like domain of proteins found in Herelleviridae phages
Residues aligned with the annotated phage K Gp102 protein were extracted from Figure 8.
Percent similarity was calculated as the percent of residues having a score ≥1 in a BLOSUM62 matrix
Cell shading reflects similarity thresholds of ≥90% (dark gray), ≥80% (medium gray), ≥60% (light gray)
	Tsarbombavirus phage BCP12	Tsarbombavirus phage TsarBomba	Goettingenvirus phage Goe8	Jeonjuvirus phage BSP38	Agatevirus phage phiAGATE	Agatevirus phage Bp8p-C	Agatevirus phage Bobb	Bequatrovirus phage Troll	Bequatrovirus phage Riley	Bequatrovirus phage AvesoBmore	Bequatrovirus phage BigBertha	Schiekvirus phage EFP01	Schiekvirus phage EFDG1	Schiekvirus phage EfV12-phi1	unclSchiekvirus phage 113	unclSchiekvirus phage Porthos	Kochikohdavirus phage EF24C	unclKochikohdavirus phage MDA2	Kochikohdavirus phage ECP3	Kochikohdavirus phage EFLK1	unclKochikohdavirus phage 156	Pecentumvirus phage AG20	Pecentumvirus phage WIL-1	Pecentumvirus phage A511	Pecentumvirus phage P100	Pecentumvirus phage LMTA-34	Pecentumvirus phage LMTA-57	Pecentumvirus phage LP-064	Pecentumvirus phage LP-125	Pecentumvirus List-36	Pecentumvirus phage LMTA-148	Pecentumvirus phage LP-048	Baoshanvirus phage BS1	Baoshanvirus phage BS2	Sciurianavirus phage SscM-1	Twortvirus phage Twort	Sepunavirus phage phiIBB-SEP1	Sepunavirus phage phiIPLA-C1C	Sepunavirus phage Terranova	Sepunavirus phage Quidividi	Sepunavirus phage Twillingate	Silviavirus phage Stau2	Silviavirus phage Romulus	Silviavirus phage SA11	Kayvirus phage JD007	Kayvirus phage P108	Kayvirus phage GH15	Kayvirus phage Sb-1	Kayvirus phage S25-4
Tsarbombavirus phage BCP12		87.2	54.3	50	43.9	43.2	43.9	45.6	45.6	45.6	45.6	45.4	43.8	43.8	43.8	43.8	41.7	40.2	39.4	39.4	41.7	41.5	41.9	41.9	39.7	39.7	39.7	41.9	41.9	41.9	41.9	41.9	40.7	40.7	40.4	38.5	38.2	38.2	38.2	38.2	38.2	38.2	39	39	37.5	37.5	37.5	37.5	37.5
Tsarbombavirus phage TsarBomba	87.2		54.2	47.3	45.5	44.1	44.8	41.2	41.2	41.2	41.2	42.3	41.5	41.5	41.5	41.5	37.7	37	36.4	36.4	37.7	36.2	36.1	37	34.8	35.2	35.2	37	37	36.6	36.1	36.1	36.2	36.2	35.1	35.9	35.1	35.1	35.7	35.7	35.7	35.9	36.6	36.6	35.9	35.9	35.9	35.9	35.9
Goettingenvirus phage Goe8	54.3	54.2		59	51	50.3	49.7	40	40	40	40	42	41.3	41.3	41.3	41.3	39.3	37.1	37.9	37.9	39.3	35	33.3	32.7	33.3	33.3	33.3	32.7	32.7	32.7	32.7	32.7	45.8	45.8	40	42.2	43.7	43.7	43.2	43.2	43.2	42.2	41.6	41.6	38.7	38.7	38.7	38.7	38.7
Jeonjuvirus phage BSP38	50	47.3	59		49.4	46.8	46.8	37.1	37.1	37.1	37.1	37.2	37.2	37.2	37.2	37.2	38.9	36.3	37.6	37.6	38.9	32.3	31.8	32	31.1	31.4	31.4	32	32	31.6	31.3	31.3	38.9	38.9	32.7	36.3	36	36	36.3	35.7	35.7	36.7	36.1	36.1	33.5	33.5	33.5	33.5	33.5
Agatevirus phage phiAGATE	43.9	45.5	51	49.4		94	94.7	41.8	41.8	41.8	41.8	41.3	42	42	42	42	46.4	44.3	45	45	46.4	42.4	40.1	40.1	38.2	38.2	38.2	40.1	40.1	40.1	40.1	40.1	43.4	43.4	47.1	41.2	45	45	45.8	45.8	45.8	45.4	45.4	45.4	42.5	42.5	42.5	42.5	42.5
Agatevirus phage Bp8p-C	43.2	44.1	50.3	46.8	94		98	42.5	42.5	42.5	42.5	41.3	42	42	42	42	45.7	43.6	44.3	44.3	45.7	43.1	40.8	40.8	38.8	38.8	38.8	40.8	40.8	40.8	40.8	40.8	43.4	43.4	46.4	42.5	45	45	46.4	46.4	46.4	48	48	48	46.4	46.4	46.4	46.4	46.4
Agatevirus phage Bobb	43.9	44.8	49.7	46.8	94.7	98		41.8	41.8	41.8	41.8	41.3	42	42	42	42	45.7	43.6	44.3	44.3	45.7	43.1	40.8	40.8	38.8	38.8	38.8	40.8	40.8	40.8	40.8	40.8	43.4	43.4	46.4	41.8	45	45	45.8	45.8	45.8	48.7	48.7	48.7	46.4	46.4	46.4	46.4	46.4
Bequatrovirus phage Troll	45.6	41.2	40	37.1	41.8	42.5	41.8		100	100	100	38	38	38	38	38	42.3	43	42.3	42.3	42.3	41.7	39.2	39.9	37.2	37.2	37.2	39.9	39.9	40.2	39.8	39.8	43.4	43.4	42.4	45.7	39.6	39.6	39.7	39.7	39.7	40.7	41.3	41.3	42.4	43	43	43	43
Bequatrovirus phage Riley	45.6	41.2	40	37.1	41.8	42.5	41.8	100		100	100	38	38	38	38	38	42.3	43	42.3	42.3	42.3	41.7	39.2	39.9	37.2	37.2	37.2	39.9	39.9	40.2	39.8	39.8	43.4	43.4	42.4	45.7	39.6	39.6	39.7	39.7	39.7	40.7	41.3	41.3	42.4	43	43	43	43
Bequatrovirus phage AvesoBmore	45.6	41.2	40	37.1	41.8	42.5	41.8	100	100		100	38	38	38	38	38	42.3	43	42.3	42.3	42.3	41.7	39.2	39.9	37.2	37.2	37.2	39.9	39.9	40.2	39.8	39.8	43.4	43.4	42.4	45.7	39.6	39.6	39.7	39.7	39.7	40.7	41.3	41.3	42.4	43	43	43	43
Bequatrovirus phage BigBertha	45.6	41.2	40	37.1	41.8	42.5	41.8	100	100	100		38	38	38	38	38	42.3	43	42.3	42.3	42.3	41.7	39.2	39.9	37.2	37.2	37.2	39.9	39.9	40.2	39.8	39.8	43.4	43.4	42.4	45.7	39.6	39.6	39.7	39.7	39.7	40.7	41.3	41.3	42.4	43	43	43	43
Schiekvirus phage EFP01	45.4	42.3	42	37.2	41.3	41.3	41.3	38	38	38	38		94.4	94.4	94.4	94.4	52.8	52.8	52.1	52.1	52.8	39.7	40.5	40.9	38.4	38.9	38.9	40.9	40.9	40.4	39.9	39.9	51.1	51.1	47.1	41.2	49.6	49.6	50.4	50.4	50.4	45.9	45.9	45.9	46.3	47.1	46.3	46.3	46.3
Schiekvirus phage EFDG1	43.8	41.5	41.3	37.2	42	42	42	38	38	38	38	94.4		100	100	100	52.8	52.8	52.1	52.1	52.8	40.4	40.5	41.6	39.7	40.3	40.3	41.6	41.6	41.1	40.5	40.5	51.9	51.9	47.8	42.6	51.1	51.1	51.8	51.8	51.8	48.1	48.1	48.1	47.8	48.5	47.8	47.8	47.8
Schiekvirus phage EfV12-phi1	43.8	41.5	41.3	37.2	42	42	42	38	38	38	38	94.4	100		100	100	52.8	52.8	52.1	52.1	52.8	40.4	40.5	41.6	39.7	40.3	40.3	41.6	41.6	41.1	40.5	40.5	51.9	51.9	47.8	42.6	51.1	51.1	51.8	51.8	51.8	48.1	48.1	48.1	47.8	48.5	47.8	47.8	47.8
unclSchiekvirus phage 113	43.8	41.5	41.3	37.2	42	42	42	38	38	38	38	94.4	100	100		100	52.8	52.8	52.1	52.1	52.8	40.4	40.5	41.6	39.7	40.3	40.3	41.6	41.6	41.1	40.5	40.5	51.9	51.9	47.8	42.6	51.1	51.1	51.8	51.8	51.8	48.1	48.1	48.1	47.8	48.5	47.8	47.8	47.8
unclSchiekvirus phage Porthos	43.8	41.5	41.3	37.2	42	42	42	38	38	38	38	94.4	100	100	100		52.8	52.8	52.1	52.1	52.8	40.4	40.5	41.6	39.7	40.3	40.3	41.6	41.6	41.1	40.5	40.5	51.9	51.9	47.8	42.6	51.1	51.1	51.8	51.8	51.8	48.1	48.1	48.1	47.8	48.5	47.8	47.8	47.8
Kochikohdavirus phage EF24C	41.7	37.7	39.3	38.9	46.4	45.7	45.7	42.3	42.3	42.3	42.3	52.8	52.8	52.8	52.8	52.8		97.2	97.9	97.2	100	43.9	44	44.9	42	40.8	40.8	43.6	43.6	44.6	44	44	48.3	48.3	46.9	46.3	51	51	51.7	51.7	51.7	49	49	49	50.3	50.3	50.3	50.3	50.3
unclKochikohdavirus phage MDA2	40.2	37	37.1	36.3	44.3	43.6	43.6	43	43	43	43	52.8	52.8	52.8	52.8	52.8	97.2		99.3	98.6	97.2	44.6	44.7	45.5	43.2	41.9	41.9	44.2	44.2	45.2	44.7	44.7	48.3	48.3	46.3	46.3	50.3	50.3	51	51	51	49	49	49	49.7	49.7	49.7	49.7	49.7
Kochikohdavirus phage ECP3	39.4	36.4	37.9	37.6	45	44.3	44.3	42.3	42.3	42.3	42.3	52.1	52.1	52.1	52.1	52.1	97.9	99.3		99.3	97.9	43.9	44	44.9	42.6	41.3	41.3	43.6	43.6	44.6	44	44	48.3	48.3	46.3	45.6	50.3	50.3	51	51	51	49	49	49	49.7	49.7	49.7	49.7	49.7
Kochikohdavirus phage EFLK1	39.4	36.4	37.9	37.6	45	44.3	44.3	42.3	42.3	42.3	42.3	52.1	52.1	52.1	52.1	52.1	97.2	98.6	99.3		97.2	43.3	44.7	44.2	43.2	41.9	41.9	44.2	44.2	43.9	43.4	43.4	48.3	48.3	46.3	45.6	50.3	50.3	51	51	51	49	49	49	49.7	49.7	49.7	49.7	49.7
unclKochikohdavirus phage 156	41.7	37.7	39.3	38.9	46.4	45.7	45.7	42.3	42.3	42.3	42.3	52.8	52.8	52.8	52.8	52.8	100	97.2	97.9	97.2		43.9	44	44.9	42	40.8	40.8	43.6	43.6	44.6	44	44	48.3	48.3	46.9	45.6	51	51	51.7	51.7	51.7	48.3	48.3	48.3	50.3	50.3	50.3	50.3	50.3
Pecentumvirus phage AG20	41.5	36.2	35	32.3	42.4	43.1	43.1	41.7	41.7	41.7	41.7	39.7	40.4	40.4	40.4	40.4	43.9	44.6	43.9	43.3	43.9		94.9	94.9	87.8	86.5	86.5	96.2	96.2	96.8	95.6	95.6	46.8	46.8	49.7	50	47.1	47.1	47.1	47.1	47.1	47.8	47.1	47.1	48.4	48.4	48.4	48.4	48.4
Pecentumvirus phage WIL-1	41.9	36.1	33.3	31.8	40.1	40.8	40.8	39.2	39.2	39.2	39.2	40.5	40.5	40.5	40.5	40.5	44	44.7	44	44.7	44	94.9		94.5	89	87.8	87.8	97	97	95.7	96.3	96.3	46.5	46.5	47.3	48.2	47	47	46.7	46.7	46.7	47.9	47.3	47.3	47.3	47.3	47.3	47.3	47.3
Pecentumvirus phage A511	41.9	37	32.7	32	40.1	40.8	40.8	39.9	39.9	39.9	39.9	40.9	41.6	41.6	41.6	41.6	44.9	45.5	44.9	44.2	44.9	94.9	94.5		90.7	88.9	88.9	97.5	97.5	98.1	97	97	47.1	47.1	48.1	50.3	48.4	48.4	48.1	48.1	48.1	50.3	49.7	49.7	49.1	49.1	49.1	49.1	49.1
Pecentumvirus phage P100	39.7	34.8	33.3	31.1	38.2	38.8	38.8	37.2	37.2	37.2	37.2	38.4	39.7	39.7	39.7	39.7	42	43.2	42.6	43.2	42	87.8	89	90.7		98	98	89.5	89.5	90.7	89.6	89.6	42.7	42.7	46	48.1	44.4	44.4	44.2	44.2	44.2	48.5	47.9	47.9	45.4	45.4	45.4	45.4	45.4
Pecentumvirus phage LMTA-34	39.7	35.2	33.3	31.4	38.2	38.8	38.8	37.2	37.2	37.2	37.2	38.9	40.3	40.3	40.3	40.3	40.8	41.9	41.3	41.9	40.8	86.5	87.8	88.9	98		100	88.3	88.3	89.5	88.4	88.4	42	42	45.4	46.9	43.8	43.8	43.6	43.6	43.6	47.2	46.6	46.6	44.8	44.8	44.8	44.8	44.8
Pecentumvirus phage LMTA-57	39.7	35.2	33.3	31.4	38.2	38.8	38.8	37.2	37.2	37.2	37.2	38.9	40.3	40.3	40.3	40.3	40.8	41.9	41.3	41.9	40.8	86.5	87.8	88.9	98	100		88.3	88.3	89.5	88.4	88.4	42	42	45.4	46.9	43.8	43.8	43.6	43.6	43.6	47.2	46.6	46.6	44.8	44.8	44.8	44.8	44.8
Pecentumvirus phage LP-064	41.9	37	32.7	32	40.1	40.8	40.8	39.9	39.9	39.9	39.9	40.9	41.6	41.6	41.6	41.6	43.6	44.2	43.6	44.2	43.6	96.2	97	97.5	89.5	88.3	88.3		100	96.9	95.7	95.7	47.1	47.1	48.8	49.7	47.8	47.8	47.5	47.5	47.5	49.7	49.1	49.1	49.1	49.1	49.1	49.1	49.1
Pecentumvirus phage LP-125	41.9	37	32.7	32	40.1	40.8	40.8	39.9	39.9	39.9	39.9	40.9	41.6	41.6	41.6	41.6	43.6	44.2	43.6	44.2	43.6	96.2	97	97.5	89.5	88.3	88.3	100		96.9	95.7	95.7	47.1	47.1	48.8	49.7	47.8	47.8	47.5	47.5	47.5	49.7	49.1	49.1	49.1	49.1	49.1	49.1	49.1
Pecentumvirus List-36	41.9	36.6	32.7	31.6	40.1	40.8	40.8	40.2	40.2	40.2	40.2	40.4	41.1	41.1	41.1	41.1	44.6	45.2	44.6	43.9	44.6	96.8	95.7	98.1	90.7	89.5	89.5	96.9	96.9		98.8	98.8	46.5	46.5	47.9	49.4	48.1	48.1	47.9	47.9	47.9	49.1	48.5	48.5	48.5	48.5	48.5	48.5	48.5
Pecentumvirus phage LMTA-148	41.9	36.1	32.7	31.3	40.1	40.8	40.8	39.8	39.8	39.8	39.8	39.9	40.5	40.5	40.5	40.5	44	44.7	44	43.4	44	95.6	96.3	97	89.6	88.4	88.4	95.7	95.7	98.8		100	45.9	45.9	47.3	48.8	47.6	47.6	47.3	47.3	47.3	48.5	47.9	47.9	47.9	47.9	47.9	47.9	47.9
Pecentumvirus phage LP-048	41.9	36.1	32.7	31.3	40.1	40.8	40.8	39.8	39.8	39.8	39.8	39.9	40.5	40.5	40.5	40.5	44	44.7	44	43.4	44	95.6	96.3	97	89.6	88.4	88.4	95.7	95.7	98.8	100		45.9	45.9	47.3	48.8	47.6	47.6	47.3	47.3	47.3	48.5	47.9	47.9	47.9	47.9	47.9	47.9	47.9
Baoshanvirus phage BS1	40.7	36.2	45.8	38.9	43.4	43.4	43.4	43.4	43.4	43.4	43.4	51.1	51.9	51.9	51.9	51.9	48.3	48.3	48.3	48.3	48.3	46.8	46.5	47.1	42.7	42	42	47.1	47.1	46.5	45.9	45.9		100	65.7	60.3	66.9	66.9	67.6	67.6	67.6	63.8	63.1	63.1	63.8	63.8	63.8	63.8	63.8
Baoshanvirus phage BS2	40.7	36.2	45.8	38.9	43.4	43.4	43.4	43.4	43.4	43.4	43.4	51.1	51.9	51.9	51.9	51.9	48.3	48.3	48.3	48.3	48.3	46.8	46.5	47.1	42.7	42	42	47.1	47.1	46.5	45.9	45.9	100		65.7	60.3	66.9	66.9	67.6	67.6	67.6	63.8	63.1	63.1	63.8	63.8	63.8	63.8	63.8
Sciurianavirus phage SscM-1	40.4	35.1	40	32.7	47.1	46.4	46.4	42.4	42.4	42.4	42.4	47.1	47.8	47.8	47.8	47.8	46.9	46.3	46.3	46.3	46.9	49.7	47.3	48.1	46	45.4	45.4	48.8	48.8	47.9	47.3	47.3	65.7	65.7		67.1	72.1	72.1	71.8	71.8	71.8	66.9	66.2	66.2	65.1	66.4	65.8	65.8	65.8
Twortvirus phage Twort	38.5	35.9	42.2	36.3	41.2	42.5	41.8	45.7	45.7	45.7	45.7	41.2	42.6	42.6	42.6	42.6	46.3	46.3	45.6	45.6	45.6	50	48.2	50.3	48.1	46.9	46.9	49.7	49.7	49.4	48.8	48.8	60.3	60.3	67.1		65.1	65.1	64.9	64.9	64.9	67.1	66.4	66.4	68.2	68.2	68.2	68.2	68.2
Sepunavirus phage phiIBB-SEP1	38.2	35.1	43.7	36	45	45	45	39.6	39.6	39.6	39.6	49.6	51.1	51.1	51.1	51.1	51	50.3	50.3	50.3	51	47.1	47	48.4	44.4	43.8	43.8	47.8	47.8	48.1	47.6	47.6	66.9	66.9	72.1	65.1		100	97.9	97.9	97.9	76	75.3	75.3	75.3	76	75.3	75.3	75.3
Sepunavirus phage phiIPLA-C1C	38.2	35.1	43.7	36	45	45	45	39.6	39.6	39.6	39.6	49.6	51.1	51.1	51.1	51.1	51	50.3	50.3	50.3	51	47.1	47	48.4	44.4	43.8	43.8	47.8	47.8	48.1	47.6	47.6	66.9	66.9	72.1	65.1	100		97.9	97.9	97.9	76	75.3	75.3	75.3	76	75.3	75.3	75.3
Sepunavirus phage Terranova	38.2	35.7	43.2	36.3	45.8	46.4	45.8	39.7	39.7	39.7	39.7	50.4	51.8	51.8	51.8	51.8	51.7	51	51	51	51.7	47.1	46.7	48.1	44.2	43.6	43.6	47.5	47.5	47.9	47.3	47.3	67.6	67.6	71.8	64.9	97.9	97.9		100	100	76.2	75.5	75.5	75.7	76.4	75.7	75.7	75.7
Sepunavirus phage Quidividi	38.2	35.7	43.2	35.7	45.8	46.4	45.8	39.7	39.7	39.7	39.7	50.4	51.8	51.8	51.8	51.8	51.7	51	51	51	51.7	47.1	46.7	48.1	44.2	43.6	43.6	47.5	47.5	47.9	47.3	47.3	67.6	67.6	71.8	64.9	97.9	97.9	100		100	76.2	75.5	75.5	75.7	76.4	75.7	75.7	75.7
Sepunavirus phage Twillingate	38.2	35.7	43.2	35.7	45.8	46.4	45.8	39.7	39.7	39.7	39.7	50.4	51.8	51.8	51.8	51.8	51.7	51	51	51	51.7	47.1	46.7	48.1	44.2	43.6	43.6	47.5	47.5	47.9	47.3	47.3	67.6	67.6	71.8	64.9	97.9	97.9	100	100		76.2	75.5	75.5	75.7	76.4	75.7	75.7	75.7
Silviavirus phage Stau2	38.2	35.9	42.2	36.7	45.4	48	48.7	40.7	40.7	40.7	40.7	45.9	48.1	48.1	48.1	48.1	49	49	49	49	48.3	47.8	47.9	50.3	48.5	47.2	47.2	49.7	49.7	49.1	48.5	48.5	63.8	63.8	66.9	67.1	76	76	76.2	76.2	76.2		99.3	99.3	83.6	83.6	83.6	83.6	83.6
Silviavirus phage Romulus	39	36.6	41.6	36.1	45.4	48	48.7	41.3	41.3	41.3	41.3	45.9	48.1	48.1	48.1	48.1	49	49	49	49	48.3	47.1	47.3	49.7	47.9	46.6	46.6	49.1	49.1	48.5	47.9	47.9	63.1	63.1	66.2	66.4	75.3	75.3	75.5	75.5	75.5	99.3		100	82.9	82.9	82.9	82.9	82.9
Silviavirus phage SA11	39	36.6	41.6	36.1	45.4	48	48.7	41.3	41.3	41.3	41.3	45.9	48.1	48.1	48.1	48.1	49	49	49	49	48.3	47.1	47.3	49.7	47.9	46.6	46.6	49.1	49.1	48.5	47.9	47.9	63.1	63.1	66.2	66.4	75.3	75.3	75.5	75.5	75.5	99.3	100		82.9	82.9	82.9	82.9	82.9
Kayvirus phage JD007	37.5	35.9	38.7	33.5	42.5	46.4	46.4	42.4	42.4	42.4	42.4	46.3	47.8	47.8	47.8	47.8	50.3	49.7	49.7	49.7	50.3	48.4	47.3	49.1	45.4	44.8	44.8	49.1	49.1	48.5	47.9	47.9	63.8	63.8	65.1	68.2	75.3	75.3	75.7	75.7	75.7	83.6	82.9	82.9		100	100	100	100
Kayvirus phage P108	37.5	35.9	38.7	33.5	42.5	46.4	46.4	43	43	43	43	47.1	48.5	48.5	48.5	48.5	50.3	49.7	49.7	49.7	50.3	48.4	47.3	49.1	45.4	44.8	44.8	49.1	49.1	48.5	47.9	47.9	63.8	63.8	66.4	68.2	76	76	76.4	76.4	76.4	83.6	82.9	82.9	100		100	100	100
Kayvirus phage GH15	37.5	35.9	38.7	33.5	42.5	46.4	46.4	43	43	43	43	46.3	47.8	47.8	47.8	47.8	50.3	49.7	49.7	49.7	50.3	48.4	47.3	49.1	45.4	44.8	44.8	49.1	49.1	48.5	47.9	47.9	63.8	63.8	65.8	68.2	75.3	75.3	75.7	75.7	75.7	83.6	82.9	82.9	100	100		100	100
Kayvirus phage Sb-1	37.5	35.9	38.7	33.5	42.5	46.4	46.4	43	43	43	43	46.3	47.8	47.8	47.8	47.8	50.3	49.7	49.7	49.7	50.3	48.4	47.3	49.1	45.4	44.8	44.8	49.1	49.1	48.5	47.9	47.9	63.8	63.8	65.8	68.2	75.3	75.3	75.7	75.7	75.7	83.6	82.9	82.9	100	100	100		100
Kayvirus phage S25-4	37.5	35.9	38.7	33.5	42.5	46.4	46.4	43	43	43	43	46.3	47.8	47.8	47.8	47.8	50.3	49.7	49.7	49.7	50.3	48.4	47.3	49.1	45.4	44.8	44.8	49.1	49.1	48.5	47.9	47.9	63.8	63.8	65.8	68.2	75.3	75.3	75.7	75.7	75.7	83.6	82.9	82.9	100	100	100	100
Kayvirus phage S25-3	37.5	35.9	38.7	33.5	42.5	46.4	46.4	43	43	43	43	46.3	47.8	47.8	47.8	47.8	50.3	49.7	49.7	49.7	50.3	48.4	47.3	49.1	45.4	44.8	44.8	49.1	49.1	48.5	47.9	47.9	63.8	63.8	65.8	68.2	75.3	75.3	75.7	75.7	75.7	83.6	82.9	82.9	100	100	100	100	100
Kayvirus phage phiSA012	37.5	35.9	38.7	33.5	42.5	46.4	46.4	43	43	43	43	46.3	47.8	47.8	47.8	47.8	50.3	49.7	49.7	49.7	50.3	48.4	47.3	49.1	45.4	44.8	44.8	49.1	49.1	48.5	47.9	47.9	63.8	63.8	65.8	68.2	75.3	75.3	75.7	75.7	75.7	83.6	82.9	82.9	100	100	100	100	100
Kayvirus phage phiIPLA-RODI	37.5	35.9	38.7	33.5	42.5	46.4	46.4	43	43	43	43	46.3	47.8	47.8	47.8	47.8	50.3	49.7	49.7	49.7	50.3	48.4	47.3	49.1	45.4	44.8	44.8	49.1	49.1	48.5	47.9	47.9	63.8	63.8	65.8	68.2	75.3	75.3	75.7	75.7	75.7	83.6	82.9	82.9	100	100	100	100	100
Kayvirus phage MCE-2014	37.5	35.9	38.7	33.5	42.5	46.4	46.4	43	43	43	43	46.3	47.8	47.8	47.8	47.8	50.3	49.7	49.7	49.7	50.3	48.4	47.3	49.1	45.4	44.8	44.8	49.1	49.1	48.5	47.9	47.9	63.8	63.8	65.8	68.2	75.3	75.3	75.7	75.7	75.7	83.6	82.9	82.9	100	100	100	100	100
Kayvirus phage A5W	37.5	35.9	38.7	33.5	42.5	46.4	46.4	43	43	43	43	46.3	47.8	47.8	47.8	47.8	50.3	49.7	49.7	49.7	50.3	48.4	47.3	49.1	45.4	44.8	44.8	49.1	49.1	48.5	47.9	47.9	63.8	63.8	65.8	68.2	75.3	75.3	75.7	75.7	75.7	83.6	82.9	82.9	100	100	100	100	100
Kayvirus phage K	37.5	35.9	38.7	33.5	42.5	46.4	46.4	43	43	43	43	46.3	47.8	47.8	47.8	47.8	50.3	49.7	49.7	49.7	50.3	48.4	47.3	49.1	45.4	44.8	44.8	49.1	49.1	48.5	47.9	47.9	63.8	63.8	65.8	68.2	75.3	75.3	75.7	75.7	75.7	83.6	82.9	82.9	100	100	100	100	100
Sequences used to construct this Figure and Figure 8
Phage	Sequence Source
Tsarbombavirus phage BCP12	hypothetical protein BCP12_079, gene79 gb|AQN32497.1|:1-185 [Bacillus phage BCP12]
Tsarbombavirus phage TsarBomba	hypothetical protein TSARBOMBA_179, gene179 gb|ALA13212.1|:1-290 [Bacillus phage TsarBomba]
Goettingenvirus phage Goe8	hypothetical protein HWC53_gp155, gene155 ref|YP_009850095.1|:1-237 [Bacillus phage vB_BmeM-Goe8]
Jeonjuvirus phage BSP38	hypothetical protein HWB82_gp158, gene158 ref|YP_009840628.1|:1-213 [Bacillus phage BSP38]
Agatevirus phage phiAGATE	hypothetical protein, gene88 gb|AGB62718.1|:1-222 [Bacillus phage phiAGATE]
Agatevirus phage Bp8p-C	hypothetical protein LD13_gp097, gene97 ref|YP_009056366.1|:1-222 [Bacillus phage Bobb]
Agatevirus phage Bobb	hypothetical protein Bp8pC_042, gene 42 gb|AHJ87473.1|:1-222 [Bacillus phage Bp8p-C]
Bequatrovirus phage Troll	hypothetical protein TROLL_194, gene 194 gb|AGT13544.1|:1-180 [Bacillus phage Troll]
Bequatrovirus phage Riley	hypothetical protein LD11_gp186, gene186 ref|YP_009055951.1|:1-180 [Bacillus phage Riley]
Bequatrovirus phage AvesoBmore	hypothetical protein AVESOBMORE_191, gene191 gb|ALA13355.1|:1-180 [Bacillus phage AvesoBmore]
Bequatrovirus phage BigBertha	hypothetical protein BigBertha_187 , gene187 gb|AGY46695.1|:1-180[Bacillus phage BigBertha]
Schiekvirus phage EFP01	hypothetical protein HOR47_gp006, gene6 ref|YP_009788318.1|:1-780 [Enterococcus phage EFP01]
Schiekvirus phage EFDG1	hypothetical protein AVV19_gp036, gene36 ref|YP_009218402.1|:1-806 [Enterococcus phage EFDG1]
Schiekvirus phage EfV12-phi1	hypothetical protein HOU42_gp099, ref|YP_009814888.1|:1-806 [Enterococcus phage EfV12-phi1]
unclSchiekvirus phage 113	hypothetical protein p113_69, gene69 gb|QVW54491.1|:1-807 [Enterococcus phage 113]
unclSchiekvirus phage Porthos	hypothetical protein PORT_168, gene168 emb|CAD7757686.1|:1-809 [Enterococcus phage Porthos]
Kochikohdavirus phage EF24C	hypothetical protein EFP_083, gene83, dbj|BAF81351.1|:1-759 [Enterococcus phage EF24C]
unclKochikohdavirus phage MDA2	hypothetical protein, gene96 gb|QVW27979.1|:1-757 [Enterococcus phage MDA2]
Kochikohdavirus phage ECP3	hypothetical protein, gb|AII28382.1|:1-758 [Enterococcus phage ECP3]
Kochikohdavirus phage EFLK1	hypothetical protein AVT53_gp103, gene103 ref|YP_009219807.2|:1-758 [Enterococcus phage EFLK1]
unclKochikohdavirus phage 156	Phage protein, gene87 emb|VDB76876.1|:1-760 [Enterococcus phage 156]
Pecentumvirus phage AG20	hypothetical protein AG2_160, gene160 gb|AFJ76095.1|:1-361 [Listeria phage vB_LmoM_AG20]
Pecentumvirus phage WIL-1	hypothetical protein, gb|AIM49866.1|:1-369 [Listeria phage WIL-1]
Pecentumvirus phage A511	gp167, gene167 gb|AAY52948.1|:1-356 [Listeria phage A511]
Pecentumvirus phage P100	gp98, gene98 ref|YP_406474.1|:1-347 [Listeria phage P100]
Pecentumvirus phage LMTA-34	hypothetical protein FDI77_gp002, gene2 ref|YP_009616105.1|:1-307[Listeria phage LMTA-34]
Pecentumvirus phage LMTA-57	hypothetical protein HOS24_gp046, gene46 ref|YP_009793349.1|:1-307 [Listeria phage LMTA-57]
Pecentumvirus phage LP-064	transposase domain-containing protein, gene182 ref|YP_009592713.1|:1-356 [Listeria phage LP-064]
Pecentumvirus phage LP-125	transposase domain containing protein, gene174 gb|AGI11499.1|:1-356[Listeria phage LP-125]
Pecentumvirus List-36	hypothetical protein, gb|AIA64176.1|:1-358 [Listeria phage List-36]
Pecentumvirus phage LMTA-148	transposase domain containing protein, geneUNK gb|AID17278.1|:1-360 [Listeria phage LMTA-148]
Pecentumvirus phage LP-048	transposase domain-containing protein, gene166 gb|AHL19839.1|:1-360 [Listeria phage LP-048]
Baoshanvirus phage BS1	hypothetical protein HOS99_gp096, gene96 ref|YP_009799600.1|:1-139 [Staphylococcus phage phiSA_BS1]
Baoshanvirus phage BS2	hypothetical protein HOT02_gp179, gene179 ref|YP_009800019.1|:1-139 [Staphylococcus phage phiSA_BS2]
Sciurianavirus phage SscM-1	hypothetical protein HOR18_gp167, gene167 ref|YP_009786321.1|:1-150 [Staphylococcus phage vB_SscM-1]
Twortvirus phage Twort	ORF088, gene88 gb|AAX92382.1|:1-143 [Staphylococcus phage Twort]
Sepunavirus phage phiIBB-SEP1	hypothetical protein FDH45_gp087, gene87 ref|YP_009601012.1|:1-146 [Staphylococcus phage phiIBB-SEP1]
Sepunavirus phage phiIPLA-C1C	hypothetical protein, gb|AJA42266.1|:1-146 [Staphylococcus phage phiIPLA-C1C]
Sepunavirus phage Terranova	transposase domain-containing protein, gene162 gb|AXY84042.1|:1-153 [Staphylococcus phage Terranova]
Sepunavirus phage Quidividi	transposase domain-containing protein, gene161 gb|AXF38391.1|:1-153 [Staphylococcus phage Quidividi]
Sepunavirus phage Twillingate	transposase domain-containing protein, gene165 gb|AXF38598.1|:1-153 [Staphylococcus phage Twillingate]
Silviavirus phage Stau2	transposase domain containing protein, gene106 gb|AKA61357.1|:1-147 [Staphylococcus phage Stau2]
Silviavirus phage Romulus	Staphylococcus phage vB_SauM_Romulus, gp102 homolog, gene98 (NC_020877)
Silviavirus phage SA11	hypothetical protein, gb|AFO70653.1|:1-145 [Staphylococcus phage SA11]
Kayvirus phage JD007	hypothetical protein, gb|AFV50858.1|:1-147 [Staphylococcus phage JD007]
Kayvirus phage P108	hypothetical protein P108_0063, gene63 gb|AIK69510.1|:1-147 [Staphylococcus phage P108]
Kayvirus phage GH15	hypothetical protein GH15_162, gene162 gb|AFF28634.1|:1-147 [Staphylococcus phage G15]
Kayvirus phage Sb-1	Staphylococcus phage Sb-1, gp102 homolog, gene156 (NC_023009)
Kayvirus phage S25-4	hypothetical protein, gene166 dbj|BAO09534.1|:1-147 [Staphylococcus phage S25-4]
Kayvirus phage S25-3	hypothetical protein, gene157 dbj|BAO09319.1|:1-147 [Staphylococcus phage S25-3]
Kayvirus phage phiSA012	hypothetical protein, gene146 dbj|BAO47193.1|:1-147 [Staphylococcus phage phiSA12]
Kayvirus phage phiIPLA-RODI	hypothetical protein, gb|AJA42111.1|:1-147 [Staphylococcus phage phiIPLA-RODI]
Kayvirus phage MCE-2014	hypothetical protein, gb|AII26998.1|:1-147 [Staphylococcus phage MCE-2014]
Kayvirus phage A5W	gpORF141, gene141 ref|YP_009782013.1|:1-147 [Staphylococcus phage A5W]
Kayvirus phage K	Staphylococcus phage K, gp102, gp102 (NC_005880)
[truncated: 6 more columns]
